# Supplementary material for: Partial‐EMT cell state correlates with single cell pattern of invasion in head and neck SCC keratinocytes
Source: J Pathol. 2025 Jul 30;267(1):92–104. doi: 10.1002/path.6454 (PMC12313228; doi:10.1002/path.6454)
Supplement: Supplementary file 2 — Table S1. Patient details (provided in a separate Excel file) [file PATH-267-92-s001.xlsx]

## Sheet: Cover page
	Partial-EMT cell state correlates with single cell pattern of invasion in head and neck SCC keratinocytes
	PH Park et al. J Pathol https://doi.org/10.1002/path.6454
	Table S1. Patient details

## Sheet: Table S1
Table S1. Patient details
HN number	Age	Gender	Tumor size (cm)	Lymphovascular invasion	Perineural invasion	Number of positive lymph nodes	Lymph nodes examined	Tobacco use	Alcohol use
HN9	53	Male	6	Not identified	Positive	0	35	Former smoker	Yes
HN20	57	Male	7.5	Not identified	Positive	0	41	Former smoker	Yes
HN379	85	Male	6.9	Unreported	Unreported	Unreported	Unreported	Unreported	No
HN8	79	Male	3.2	Not identified	Not identified	1	70	Former smoker	Yes
HN65	56	Male	8	Positive	Positive	2	29	Never	Yes
HN285	45	Male	4.2	Positive	Positive	1	61	Former smoker	Yes
